# Supplementary material for: Novel hepaci- and pegi-like viruses in native Australian wildlife and non-human primates
Source: Virus Evol. 2020 Aug 20;6(2):veaa064. doi: 10.1093/ve/veaa064 (PMC7673076; doi:10.1093/ve/veaa064)
Supplement: veaa064_Supplementary_Data [file veaa064_supplementary_data.zip]

Archive with 6 entries (6 files):
- Porter.Figure S1.png
- Porter.Supplementary Table 1.Revised.docx
- Porter.Supplementary Table 2.Revised.docx
- Porter.Supplementary Table 3.Revised.docx
- Porter.Supplementary Table 4.Revised.docx
- Porter.Supplementary Table 5.Revised.docx
